# Supplementary material for: Kawasaki disease and 13-valent pneumococcal conjugate vaccination among young children: A self-controlled risk interval and cohort study with null results
Source: PLoS Med. 2019 Jul 2;16(7):e1002844. doi: 10.1371/journal.pmed.1002844 (PMC6605647; doi:10.1371/journal.pmed.1002844)
Supplement: S1 Data — SCRI, self-controlled risk interval. (XLS) [file pmed.1002844.s003.xls]

## Sheet: pcv13scrilog_lev1
obs	RW28DInd	offdose
1	0	-0.19578
2	0	-0.18956
3	1	-0.18589
4	0	-0.18589
5	0	-0.18589
6	0	-0.18589
7	1	-0.18589
8	0	-0.18589
9	0	-0.18346
10	1	-0.18346
11	1	-0.18346
12	1	-0.18225
13	0	-0.18225
14	0	-0.17629
15	0	-0.17629
16	1	-0.17393
17	0	-0.17276
18	0	-0.16468
19	1	-0.16241
20	0	-0.16128
21	1	-0.15241
22	1	-0.12349
23	0	-0.12155
24	1	-0.11962
25	1	-0.11962
26	1	-0.11866
27	0	-0.11771
28	1	-0.11771
29	0	-0.11676
30	1	-0.11676
31	1	-0.11676
32	1	-0.11676
33	1	-0.11582
34	1	-0.11582
35	0	-0.11487
36	1	-0.11487
37	1	-0.11487
38	0	-0.11487
39	1	-0.11487
40	0	-0.11394
41	1	-0.10931
42	0	-0.10568
43	0	-0.103
44	1	-0.09346
45	0	-0.09094
46	1	-0.09011
47	1	-0.086
48	1	-0.07729
49	1	-0.09726
50	1	-0.09513
51	1	-0.09303
52	0	-0.06684
53	0	-0.06684
54	0	-0.09303
55	0	-0.09199
56	0	-0.09199
57	0	-0.09095
58	1	-0.08787
59	0	-0.06258
60	0	-0.08483
61	0	-0.08283
62	0	-0.08283
63	0	-0.08184
64	0	-0.05776
65	0	-0.06218
66	0	-0.04251
67	1	-0.05191
68	1	-0.03339
69	1	-0.01622
70	1	0.02262
71	0	0.0142
72	0	0.02346
73	0	0.02346
74	1	0.02373
75	1	0.02426
76	0	0.02504
77	1	0.02529
78	0	0.03267
79	0	0.03682
80	1	0.03682
81	1	0.0371
82	1	0.03724
83	0	0.03732
84	0	0.0375
85	1	0.0375
86	1	0.03232
87	1	0.03063
