# Supplementary material for: Kawasaki disease and 13-valent pneumococcal conjugate vaccination among young children: A self-controlled risk interval and cohort study with null results
Source: PLoS Med. 2019 Jul 2;16(7):e1002844. doi: 10.1371/journal.pmed.1002844 (PMC6605647; doi:10.1371/journal.pmed.1002844)
Supplement: S2 Data — SCRI, self-controlled risk interval. (XLS) [file pmed.1002844.s004.xls]

## Sheet: pcv13scrilog_lev1_2
obs	RW28DInd	offdose
1	0	-0.19578
2	0	-0.19453
3	0	-0.18956
4	1	-0.18833
5	1	-0.18711
6	0	-0.18589
7	0	-0.18589
8	0	-0.18589
9	0	-0.18589
10	1	-0.18589
11	1	-0.18589
12	1	-0.18346
13	1	-0.18346
14	1	-0.18346
15	0	-0.18346
16	1	-0.18225
17	0	-0.18225
18	1	-0.18225
19	0	-0.17629
20	0	-0.17629
21	1	-0.17393
22	0	-0.17276
23	0	-0.16468
24	1	-0.16241
25	0	-0.16128
26	1	-0.15241
27	1	-0.13754
28	0	-0.12643
29	1	-0.12349
30	0	-0.12155
31	1	-0.11962
32	0	-0.11962
33	1	-0.11962
34	1	-0.11866
35	1	-0.11771
36	0	-0.11771
37	0	-0.11676
38	1	-0.11676
39	1	-0.11676
40	1	-0.11676
41	1	-0.11582
42	0	-0.11582
43	1	-0.11582
44	0	-0.11487
45	1	-0.11487
46	1	-0.11487
47	0	-0.11487
48	1	-0.11487
49	0	-0.11394
50	1	-0.10931
51	0	-0.10568
52	0	-0.103
53	1	-0.10123
54	1	-0.09346
55	0	-0.09094
56	1	-0.09011
57	1	-0.086
58	1	-0.07729
59	1	-0.09726
60	1	-0.09513
61	0	-0.09513
62	0	-0.06684
63	0	-0.06684
64	1	-0.09303
65	0	-0.09303
66	0	-0.09199
67	0	-0.09199
68	0	-0.09095
69	1	-0.08787
70	0	-0.06258
71	0	-0.08483
72	0	-0.08283
73	0	-0.08283
74	0	-0.08184
75	0	-0.05776
76	0	-0.0789
77	0	-0.06218
78	0	-0.04251
79	0	-0.03957
80	1	-0.05191
81	1	-0.04784
82	0	-0.03393
83	1	-0.03339
84	1	-0.04466
85	1	-0.01622
86	1	0.02262
87	1	0.02262
88	1	0.0229
89	0	0.0142
90	0	0.02346
91	0	0.02346
92	1	0.02373
93	1	0.02426
94	0	0.02504
95	1	0.02529
96	0	0.03267
97	0	0.03682
98	1	0.03682
99	1	0.0371
100	1	0.03724
101	0	0.03732
102	0	0.0375
103	1	0.0375
104	0	0.03733
105	1	0.03232
106	1	0.03063
