# Supplementary material for: Kawasaki disease and 13-valent pneumococcal conjugate vaccination among young children: A self-controlled risk interval and cohort study with null results
Source: PLoS Med. 2019 Jul 2;16(7):e1002844. doi: 10.1371/journal.pmed.1002844 (PMC6605647; doi:10.1371/journal.pmed.1002844)
Supplement: S3 Data — KD, Kawasaki disease; SCRI, self-controlled risk interval. (XLS) [file pmed.1002844.s005.xls]

## Sheet: pcv13scrialtlog_lev1
obs	RW28DInd	offdose
1	0	-0.19578
2	0	-0.18956
3	1	-0.18589
4	0	-0.18589
5	1	-0.18589
6	0	-0.18589
7	0	-0.18589
8	1	-0.18346
9	0	-0.18346
10	1	-0.18346
11	1	-0.18225
12	0	-0.18225
13	0	-0.17629
14	0	-0.17629
15	1	-0.17393
16	0	-0.17276
17	0	-0.16468
18	1	-0.16241
19	0	-0.16128
20	1	-0.15241
21	1	-0.12349
22	0	-0.12155
23	1	-0.11962
24	1	-0.11962
25	1	-0.11866
26	0	-0.11771
27	1	-0.11771
28	1	-0.11676
29	1	-0.11676
30	0	-0.11676
31	1	-0.11582
32	0	-0.11487
33	1	-0.11487
34	1	-0.11487
35	0	-0.11487
36	1	-0.11487
37	0	-0.11394
38	1	-0.10931
39	0	-0.10568
40	0	-0.103
41	1	-0.09346
42	0	-0.09094
43	1	-0.09011
44	1	-0.086
45	1	-0.07729
46	1	-0.06976
47	1	-0.06829
48	0	-0.06684
49	0	-0.06684
50	1	-0.06684
51	0	-0.06612
52	0	-0.06541
53	0	-0.06469
54	0	-0.06398
55	1	-0.06328
56	0	-0.06258
57	0	-0.06118
58	0	-0.0598
59	0	-0.0598
60	0	-0.05912
61	0	-0.05776
62	0	-0.04863
63	0	-0.04553
64	0	-0.04251
65	1	-0.03842
66	0	-0.03615
67	1	-0.03339
68	1	-0.01359
69	0	-0.00756
70	0	0.01318
71	1	0.0138
72	0	0.014
73	0	0.0142
74	0	0.0144
75	1	0.01459
76	1	0.01498
77	0	0.01498
78	0	0.01517
79	0	0.01554
80	1	0.01572
81	0	0.02111
82	1	0.02433
83	1	0.02457
84	0	0.02467
85	1	0.0247
86	0	0.02479
87	0	0.02501
88	1	0.02502
89	0	0.02422
90	1	0.02206
91	1	0.02098
